# Supplementary material for: Dynamics of Lactic Acid Bacteria Dominance in Sour Bamboo Shoot Fermentation: Roles of Interspecies Interactions and Organic Acid Stress
Source: Foods. 2025 Oct 12;14(20):3481. doi: 10.3390/foods14203481 (PMC12563178; doi:10.3390/foods14203481)
Supplement: Supplementary file 1 [file foods-14-03481-s001.zip]

Archive with 1 entries (1 files):
- foods-3907087-supplementary.pdf
